# Supplementary material for: Effectiveness of Video-Game-Based Therapy to Improve Hand Function in Children with Cerebral Palsy: A Systematic Review and Meta-Analysis
Source: J Clin Med. 2024 Dec 11;13(24):7524. doi: 10.3390/jcm13247524 (PMC11728108; doi:10.3390/jcm13247524)
Supplement: Supplementary file 1 [file jcm-13-07524-s001.zip]

Archive with 1 entries (1 files):
- jcm-3325187-supplementary.pdf
